# Supplementary material for: LucFlow: A method to measure Luciferase reporter expression in single cells
Source: PLoS One. 2023 Oct 4;18(10):e0292317. doi: 10.1371/journal.pone.0292317 (PMC10550117; doi:10.1371/journal.pone.0292317)
Supplement: S11 File — The CRM field indicates which construct was assayed and Replicate is biological replicate number. The next three columns are median fluorescence intensity, separation index, and fold change relative to the undifferentiated Promoter cells. (CSV) [file pone.0292317.s011.csv]

CRM	Replicate	Median Fluorescence Intensity	Seperation Index	Fold change relative to undifferentiated promoter
Promoter	1	5,071	15.23	1
Promoter	2	7,886	7.47	1
Promoter	3	7,221	7.4	1
Promoter	4	1715	10.9	1
Promoter	5	760	8.82	1
CRM7	1	13,296	36.55	2.4
CRM7	2	3,246	22.79	2.09
CRM7	3	1,552	21.2	2.4
CRM16	1	6,703	19.61	1.29
CRM16	2	7697	7.86	1.06
CRM16	3	7852	8.77	1.18
CRM16	4	2,629	13.49	1.24
CRM16	5	1,273	13.03	1.48
CRM18	1	9,095	26.64	1.75
CRM18	2	14217	15.67	2.11
CRM18	3	10895	13.36	1.8
CRM18	4	2,755	19.74	1.81
CRM18	5	1,402	18.51	2.1
