# Supplementary material for: LucFlow: A method to measure Luciferase reporter expression in single cells
Source: PLoS One. 2023 Oct 4;18(10):e0292317. doi: 10.1371/journal.pone.0292317 (PMC10550117; doi:10.1371/journal.pone.0292317)
Supplement: S12 File — The CRM field indicates which construct was assayed, Replicate is biological replicate number, Time is the time point in hours during differentiation, and the Luminescence field is the measured bulk luminescence. (CSV) [file pone.0292317.s012.csv]

	CRM	Replicate	Time	Luminescence
1	Promoter	1	-48	136
2	Promoter	2	-48	140
3	Promoter	3	-48	144
4	Promoter	4	-48	136
5	Promoter	5	-48	134
6	Promoter	6	-48	149
19	CRM18	1	-48	183
20	CRM18	2	-48	225
21	CRM18	3	-48	314
22	CRM18	4	-48	204
23	CRM18	5	-48	298
24	CRM18	6	-48	288
37	Promoter	1	-44	152
38	Promoter	2	-44	207
39	Promoter	3	-44	177
40	Promoter	4	-44	177
41	Promoter	5	-44	201
42	Promoter	6	-44	201
55	CRM18	1	-44	277
56	CRM18	2	-44	363
57	CRM18	3	-44	307
58	CRM18	4	-44	348
59	CRM18	5	-44	300
60	CRM18	6	-44	270
145	Promoter	1	-24	33
146	Promoter	2	-24	40
147	Promoter	3	-24	33
148	Promoter	4	-24	36
149	Promoter	5	-24	48
150	Promoter	6	-24	44
163	CRM18	1	-24	128
164	CRM18	2	-24	101
165	CRM18	3	-24	115
166	CRM18	4	-24	100
167	CRM18	5	-24	131
168	CRM18	6	-24	120
217	Promoter	1	0	26
218	Promoter	2	0	20
219	Promoter	3	0	25
220	Promoter	4	0	17
221	Promoter	5	0	18
222	Promoter	6	0	24
235	CRM18	1	0	81
236	CRM18	2	0	85
237	CRM18	3	0	72
238	CRM18	4	0	67
239	CRM18	5	0	84
240	CRM18	6	0	72
325	Promoter	1	24	36
326	Promoter	2	24	32
327	Promoter	3	24	26
328	Promoter	4	24	40
329	Promoter	5	24	35
330	Promoter	6	24	30
343	CRM18	1	24	78
344	CRM18	2	24	84
345	CRM18	3	24	66
346	CRM18	4	24	90
347	CRM18	5	24	76
348	CRM18	6	24	80
