# Supplementary material for: LucFlow: A method to measure Luciferase reporter expression in single cells
Source: PLoS One. 2023 Oct 4;18(10):e0292317. doi: 10.1371/journal.pone.0292317 (PMC10550117; doi:10.1371/journal.pone.0292317)
Supplement: S13 File — The ControlLucFluorescenceMedian and SampleLucFluorescenceMedian fields are the median fluorescence of internal control and sample respectively. (CSV) [file pone.0292317.s013.csv]

	CRM	BiologicalReplicate	TechnicalReplicate	Time	ControlLucFlourescenceMedian	SampleLucFlourescenceMedian	EstimatedBackground	FC
1	PUER	1	1	-48	5787	1413	1390.2522588265	0.00517376536308425
2	PUER	1	2	-48	5799	1421	1393.13510436061	0.00632450070517756
3	PUER	2	1	-48	5951	1407	1429.65114779272	-0.0050098208594687
4	PUER	2	2	-48	5989	1379	1438.78015865075	-0.0131378616275878
5	PUER	1	1	-24	5938	1053	1027.46970230236	0.00519909177825688
6	PUER	1	2	-24	5964	1046	1031.96855920028	0.00284496175017164
7	PUER	2	1	-24	6747	1152	1167.45336501078	-0.00276964528154901
8	PUER	2	2	-24	6733	1141	1165.03090360421	-0.00431591899814291
9	PUER	1	1	0	3785	1097	1038.85394560443	0.0211736933301495
10	PUER	1	2	0	3671	1080	1007.56481752017	0.027196149903068
11	PUER	2	1	0	3967	1034	1088.80676412491	-0.0190420724507893
12	PUER	2	2	0	3910	1018	1073.16220008278	-0.0194449608942702
13	PUER	1	1	24	7680	862	887.962447167214	-0.00382248286545268
14	PUER	1	2	24	7562	860	874.319274150843	-0.0021411420098894
15	PUER	2	1	24	7646	899	884.031363416735	0.00221365069667475
16	PUER	2	2	24	7579	895	876.284816026083	0.00279217950639833
21	Promoter	1	1	-48	5180	6942	1244.4283222259	1.44771132233489
22	Promoter	1	2	-48	4924	6747	1182.92761749813	1.48729343183167
23	Promoter	2	1	-48	5628	7463	1352.05455549949	1.42914485786063
24	Promoter	2	2	-48	5676	7414	1363.58593763594	1.40302252401228
25	Promoter	1	1	-24	5556	3359	961.371112494427	0.521832980684376
26	Promoter	1	2	-24	5416	3339	937.146498428692	0.536265251973227
27	Promoter	2	1	-24	5439	3292	941.126256453777	0.522663346635591
28	Promoter	2	2	-24	5404	3195	935.070102937344	0.505698220629522
29	Promoter	1	1	0	3716	3406	1019.91578913238	0.885018428300413
30	Promoter	1	2	0	3649	3386	1001.52656473198	0.900660004177388
31	Promoter	2	1	0	3448	3325	946.358891530797	0.95083227582742
32	Promoter	2	2	0	3400	3366	933.184521811111	0.986217047727882
33	Promoter	1	1	24	7158	5676	827.608749586318	0.765891247258508
34	Promoter	1	2	24	7033	5688	813.156235797789	0.783756626212858
35	Promoter	2	1	24	7095	5291	820.324682636899	0.712495084007291
36	Promoter	2	2	24	7018	5279	811.421934143166	0.719813400951733
41	CRM18	1	1	-48	4821	12240	1158.18319333032	3.02549032386513
42	CRM18	1	2	-48	4781	12212	1148.5737082166	3.04574006547883
43	CRM18	2	1	-48	3678	9620	883.592156205954	3.12638967972992
44	CRM18	2	2	-48	3663	9577	879.988599288312	3.12503621023171
45	CRM18	1	1	-24	5136	7579	888.697270297224	1.57518857389545
46	CRM18	1	2	-24	5103	7446	882.987182696015	1.55521158381146
47	CRM18	2	1	-24	4721	6718	816.888592888083	1.51151204250016
48	CRM18	2	2	-24	4692	6762	811.870637117324	1.53348736766398
49	CRM18	1	1	0	3195	6957	876.918984466618	2.62289409851984
50	CRM18	1	2	0	3176	6957	871.704129785909	2.64084831677831
51	CRM18	2	1	0	3034	6674	832.729952698503	2.65359084609461
52	CRM18	2	2	0	3101	6616	851.119177098899	2.56230497376639
53	CRM18	1	1	24	6703	12467	775.001599396073	1.97233494520052
54	CRM18	1	2	24	6645	12184	768.295632998195	1.94253507647959
55	CRM18	2	1	24	7049	12129	815.006157562721	1.8148869133329
56	CRM18	2	2	24	6836	12381	790.379074067067	1.91719280251504
189	PUER	1	1	-44	2337	450	452.225327886476	-0.00118068643398134
190	PUER	1	2	-44	2314	450	447.774672113524	0.00119242186526116
207	Promoter	1	1	-44	3107	4741	601.225542894001	1.65209380491777
208	Promoter	1	2	-44	3107	4711	601.225542894001	1.64012145843825
225	CRM18	1	1	-44	2373	9074	459.19157170501	4.5013953857283
226	CRM18	1	2	-44	2373	9218	459.19157170501	4.57663802646026
